# Supplementary material for: Transfusion of standard-issue packed red blood cells induces pulmonary vasoconstriction in critically ill patients after cardiac surgery—A randomized, double-blinded, clinical trial
Source: PLoS One. 2019 Mar 11;14(3):e0213000. doi: 10.1371/journal.pone.0213000 (PMC6411146; doi:10.1371/journal.pone.0213000)
Supplement: S1 Dataset — Abbreviations: AH, arterial hypertension; AS, aortic stenosis; AVR, aortic valve replacement; CABG, coronary artery bypass graft; CAD, coronary artery disease; CMP, cardiomyopathy; COPD, chronic obstructive pulmonary disease; FHB, free hemoglobin; GERD, gastro-esophageal reflux disease; HLP, hyperlipidemia; HR, heart rate; MAP, mean arterial pressure; MVR, mitral valve replacement; NIDDM, non insulin-dependent diabetes mellitus; PAP, pulmonary arterial pressure; PEEP, positive end-expiratory pressure; PVRI, pulmonary vascular resistance index; RBC, red blood cells; SVRI, systemic vascular resistance index. (XLSX) [file pone.0213000.s004.xlsx]

## Sheet: Parameter
Code	RBC age	detailed age (d)	Surgery	Comorbidities	Duration of surgery	Age	Sex	Race	Height	Weight	BMI	Ventilated	PEEP	FiO2	Vasopressor	APACHE	PAP 0	PAP 15	PAP 60	D_PAP 15	D_PAP 60	PCWP 0	PCWP 15	PCWP 60	D_PCWP 15	D_PCWP 60	MAP 0	MAP 15	MAP 60	D_MAP 15	D_MAP 60	CVP 0	CVP 15	CVP 60	D_CVP 15	D_CVP 60	BSA m2	HR 0	HR 15	HR 60	D_HR 15	D_HR 60	FHb 0	FHb 15	FHb 60	D_FHB 15	D_FHB 60	Hb 0	Hb 15
002	<14 days	7	AVR, CABG	AS, CAD, AH, ACI stenosis, COPD	11	78	Female	Caucasian	165	73	26.8136	PCV	5	0.45	Nor, Dob	23	24	28	26	4	2	13	18	16	5	3	64	69	67	5	3	12	16	18	4	6	1.803	90	91	91	1	1	1.81	3.5	2.02	1.69	0.21	7.4	8.5
006	<14 days	9	MVR, CABG	MVI, CAD, AH, HLP	6	66	Male	Caucasian	174	75	24.7721	Spont	0	6/min	Nor, Dob	13	28	31	28	3	0	15	16	13	1	-2	89	93	79	4	-10	11	12	10	1	-1	1.895	66	62	63	-4	-3	2.38	2.68	2.16	0.3	-0.22	7.2	8.2
007	<14 days	15	AVR, Aortic graft	AS, Aortic aneurysm, AFib	4	74	Male	Caucasian	170	86	29.7578	Spont	0	2/min	Nor	14	23	25	26	2	3	16	15	15	-1	-1	81	82	85	1	4	13	11	12	-2	-1	1.975	92	87	90	-5	-2	2.21	3.91	4.13	1.7	1.92	8.3	9.4
009	<14 days	8	MVR	MVI, CMP, AFib, NIDDM	6	61	Male	Caucasian	185	90	26.2966	Spont	0	4/min	Nor, Dob	13	37	40	34	3	-3	17	19	16	2	-1	87	95	90	8	3	19	21	16	2	-3	2.141	103	98	96	-5	-7	2.47	3.53	3.25	1.06	0.78	8.7	9.6
010	<14 days	8	AVR, Aortic graft	AS, MVI, TVI, CMP, AFib	6	72	Male	Caucasian	190	100	27.7008	Spont	0	0/min	Nor, Dob	17	27	26	28	-1	1	14	18	18	4	4	72	73	73	1	1	10	12	14	2	4	2.283	99	99	99	0	0	2.57	3.34	5.56	0.77	2.99	7.4	8.4
011	<14 days	11	CABG	CAD, PAH, AI, AS, MI, TI, NIDDM, pAVD, Steatosis hepatis	8	77	Male	Caucasian	174	107	35.3415	PCV	8	0.6	Nor	23	33	35	34	2	1	12	13	13	1	1	86	88	85	2	-1	9	10	10	1	1	2.204	84	84	86	0	2	1.8	2.48	2.11	0.68	0.31	8.7	10.1
001	>21 days	30	AVR, Aortic graft	AS, Aortic ectasia, AH, HLP	8	73	Male	Caucasian	170	70	24.2215	Spont	0	3/min	Nor, Dob	11	22	33	27	11	5	13	14	15	1	2	63	80	79	17	16	10	10	9	0	-1	1.81	90	90	90	0	0	2.97	6.41	3.68	3.44	0.71	8.5	9
005	>21 days	40	MVR, CABG	MVI, CAD, AH, pAVD, Steatosis hepatis, GERD	7	59	Male	Caucasian	180	97	29.9383	ASB	10	0.55	Nor	25	25	31	26	6	1	17	17	16	0	-1	68	76	77	8	9	11	11	10	0	-1	2.167	90	101	97	11	7	2.57	15.26	9.62	12.69	7.05	7.5	8.6
015	>21 days	30	CABG	CAD, pAVD, cAVD, AH, CMP, MI, COPD, NIDDM, CRI	6	68	Male	Caucasian	175	72	23.5102	Spont	0	2/min	Nor	21	21	28	24	7	3	12	16	13	4	1	83	87	85	4	2	8	10	9	2	1	1.87	95	97	100	2	5	2.42	2.83	3.09	0.41	0.67	8	8.6
016	>21 days	31	AVR, CABG	AS, CAD, AH, NIDDM, pAVD	10	72	Female	Caucasian	168	65	23.03	Spont	0	2/min	Nor	16	29	33	32	4	3	17	21	20	4	3	84	90	87	6	3	13	16	14	3	1	1.739	78	73	73	-5	-5	2.65	21.49	14.03	18.84	11.38	9	9.7
019	>21 days	36	AVR, Aortic graft	AI, CMP, AH, CRI, Hypothyreosis	7	72	Female	Caucasian	165	60	22.0386	Spont	0	1/min	Nor, Dob	22	22	28	24	6	2	13	15	13	2	0	83	89	87	6	4	9	13	13	4	4	1.659	64	64	64	0	0	2.82	4.97	4.95	2.15	2.13	8.2	9.8
[truncated: 113 more columns]
